# Supplementary material for: Transfemoral transcatheter aortic valve-in-valve implantation using endoconduit in a patient with right-sided aortic arch and complex vascular anatomy: a case report
Source: Eur Heart J Case Rep. 2025 Jun 30;9(7):ytaf315. doi: 10.1093/ehjcr/ytaf315 (PMC12255226; doi:10.1093/ehjcr/ytaf315)
Supplement: ytaf315_Supplementary_Data [file ytaf315_supplementary_data.zip]

Archive with 2 entries (2 files):
- renamed_56c28.mp4
- renamed_86b56.mp4
